# Supplementary material for: The Relationship between Customers and Community Pharmacies during the COVID-19 (SARS-CoV-2) Pandemic: A Survey from Italy
Source: Int J Environ Res Public Health. 2021 Sep 11;18(18):9582. doi: 10.3390/ijerph18189582 (PMC8470071; doi:10.3390/ijerph18189582)
Supplement: Supplementary file 1 [file ijerph-18-09582-s001.zip]

Archive with 2 entries (2 files):
- Answers to section 4 question_supplementary matherial.pdf
- questionnaire data table_supplementary matherial.xlsx
